# Supplementary material for: 4,4′-Dimeth­oxybi­phenyl-3,3′-di­car­box­ylic acid
Source: Acta Crystallogr Sect E Struct Rep Online. 2014 Apr 30;70(Pt 5):o615. doi: 10.1107/S1600536814008599 (PMC4011226; doi:10.1107/S1600536814008599)
Supplement: Supplementary file 1 [file e-70-0o615-sup1.cif]

##############################################################################
#                                                                            #
# This CIF contains the data in a paper accepted for publication in          #
# Acta Crystallographica Section E. It conforms to the requirements of       #
# Notes for Authors for Acta Crystallographica Section E, and has been       #
# peer reviewed under the auspices of the IUCr Commission on Journals.       #
#                                                                            #
# Full details of the Crystallographic Information File format               #
# are given in the paper "The Crystallographic Information File (CIF):       #
# a New Standard Archive File for Crystallography" by S. R. Hall, F. H.      #
# Allen and I. D. Brown [Acta Cryst. (1991), A47, 655-685].                  #
#                                                                            #
# The current version of the core CIF dictionary is obtainable from          #
# ftp://ftp.iucr.org/pub/cif_core.dic.                                       #
#                                                                            #
# Software is freely available for graphical display of the structure(s)     #
# in this CIF. For information consult the CIF software page                 #
# http://www.iucr.org/resources/cif/software.                                #
#                                                                            #
# This file may be used for bona fide research purposes within the           #
# scientific community so long as proper attribution is given to the journal # 
# article from which it was obtained.                                        #
#                                                                            #
##############################################################################
data_I
_audit_creation_method     SHELXL-97
_database_code_depnum_ccdc_archive     'CCDC 997556'
_chemical_name_systematic
;
4,4'-Dimethoxybiphenyl-3,3'-dicarboxylic acid
;
_chemical_name_common     ?
_chemical_formula_moiety     'C16 H14 O6'
_chemical_formula_sum     'C16 H14 O6'
_chemical_formula_iupac     'C16 H14 O6'
_chemical_formula_weight     302.27
_chemical_melting_point     ?
_symmetry_cell_setting     orthorhombic
_symmetry_space_group_name_H-M     'I b a m'
_symmetry_space_group_name_hall     '-I 2 2c'
loop_
    _symmetry_equiv_pos_as_xyz
    'x, y, z'
    '-x, -y, z'
    '-x+1/2, y+1/2, -z'
    'x+1/2, -y+1/2, -z'
    'x+1/2, y+1/2, z+1/2'
    '-x+1/2, -y+1/2, z+1/2'
    '-x+1, y+1, -z+1/2'
    'x+1, -y+1, -z+1/2'
    '-x, -y, -z'
    'x, y, -z'
    'x-1/2, -y-1/2, z'
    '-x-1/2, y-1/2, z'
    '-x+1/2, -y+1/2, -z+1/2'
    'x+1/2, y+1/2, -z+1/2'
    'x, -y, z+1/2'
    '-x, y, z+1/2'
_cell_length_a     13.138(2)
_cell_length_b     15.615(3)
_cell_length_c     6.7726(11)
_cell_angle_alpha     90.00
_cell_angle_beta     90.00
_cell_angle_gamma     90.00
_cell_volume     1389.4(4)
_cell_formula_units_Z     4
_cell_measurement_reflns_used     2142
_cell_measurement_theta_min     2.61
_cell_measurement_theta_max     28.15
_cell_measurement_temperature     296(2)
_cell_special_details     ?
_exptl_crystal_description     needle
_exptl_crystal_colour     yellow
_exptl_crystal_size_max     0.65
_exptl_crystal_size_mid     0.10
_exptl_crystal_size_min     0.09
_exptl_crystal_density_diffrn     1.445
_exptl_crystal_density_meas     ?
_exptl_crystal_density_method     'not measured'
_exptl_crystal_F_000     632
_exptl_absorpt_coefficient_mu     0.112
_exptl_absorpt_correction_type     multi-scan
_exptl_absorpt_process_details     '(SADABS; Sheldrick, 1996)'
_exptl_absorpt_correction_T_min     0.9310
_exptl_absorpt_correction_T_max     0.9900
_exptl_special_details     ?
_diffrn_ambient_temperature     296(2)
_diffrn_radiation_type     MoK\a
_diffrn_radiation_wavelength     0.71073
_diffrn_radiation_source     'fine-focus sealed tube'
_diffrn_radiation_monochromator     graphite
_diffrn_measurement_device_type     'Bruker APEXII CCD'
_diffrn_measurement_method     '\f and \w scans'
_diffrn_detector_area_resol_mean     ?
_diffrn_reflns_number     5188
_diffrn_reflns_av_R_equivalents     0.0183
_diffrn_reflns_av_sigmaI/netI     0.0119
_diffrn_reflns_theta_min     2.03
_diffrn_reflns_theta_max     26.35
_diffrn_reflns_theta_full     26.35
_diffrn_measured_fraction_theta_max     0.997
_diffrn_measured_fraction_theta_full     0.997
_diffrn_reflns_limit_h_min     -16
_diffrn_reflns_limit_h_max     15
_diffrn_reflns_limit_k_min     -19
_diffrn_reflns_limit_k_max     19
_diffrn_reflns_limit_l_min     -8
_diffrn_reflns_limit_l_max     8
_diffrn_standards_number     ?
_diffrn_standards_interval_count     ?
_diffrn_standards_interval_time     ?
_diffrn_standards_decay_%     ?
_refine_special_details
;
Refinement of <i>F</i>^2^ against ALL reflections. The weighted <i>R</i>-factor
<i>wR</i> and goodness of fit <i>S</i> are based on <i>F</i>^2^, conventional
<i>R</i>-factors <i>R</i> are based on <i>F</i>, with <i>F</i> set to zero for
negative <i>F</i>^2^. The threshold expression of <i>F</i>^2^ >
\s(<i>F</i>^2^) is used only for calculating <i>R</i>-factors(gt) <i>etc</i>.
and is not relevant to the choice of reflections for refinement.
<i>R</i>-factors based on <i>F</i>^2^ are statistically about twice as large
as those based on <i>F</i>, and <i>R</i>- factors based on ALL data will be
even larger.
;
_reflns_number_total     779
_reflns_number_gt     689
_reflns_threshold_expression     I>2sigma(I)
_refine_ls_structure_factor_coef     Fsqd
_refine_ls_matrix_type     full
_refine_ls_R_factor_all     0.0509
_refine_ls_R_factor_gt     0.0462
_refine_ls_wR_factor_gt     0.1308
_refine_ls_wR_factor_ref     0.1355
_refine_ls_goodness_of_fit_ref     1.116
_refine_ls_restrained_S_all     1.116
_refine_ls_number_reflns     779
_refine_ls_number_parameters     67
_refine_ls_number_restraints     0
_refine_ls_hydrogen_treatment     constr
_refine_ls_weighting_scheme     calc
_refine_ls_weighting_details
         'calc w=1/[\s^2^(Fo^2^)+(0.0765P)^2^+0.4964P] where P=(Fo^2^+2Fc^2^)/3'
_atom_sites_solution_hydrogens     geom
_atom_sites_solution_primary     direct
_atom_sites_solution_secondary     difmap
_refine_ls_shift/su_max     0.000
_refine_ls_shift/su_mean     0.000
_refine_diff_density_max     0.241
_refine_diff_density_min     -0.131
_refine_ls_extinction_method     none
_refine_ls_extinction_coef     ?
loop_
    _atom_type_symbol
    _atom_type_description
    _atom_type_scat_dispersion_real
    _atom_type_scat_dispersion_imag
    _atom_type_scat_source
    'C' 'C' 0.0033 0.0016
                         'International Tables Vol C Tables 4.2.6.8 and 6.1.1.4'
    'O' 'O' 0.0106 0.0060
                         'International Tables Vol C Tables 4.2.6.8 and 6.1.1.4'
    'H' 'H' 0.0000 0.0000
                         'International Tables Vol C Tables 4.2.6.8 and 6.1.1.4'
_computing_data_collection     'APEX2 (Bruker, 2007)'
_computing_cell_refinement     'SAINT (Bruker, 2007)'
_computing_data_reduction     'SAINT (Bruker, 2007)'
_computing_structure_solution     'SIR92 (Altomare <i>et al.</i>, 1994)'
_computing_structure_refinement     'SHELXL97 (Sheldrick, 2008)'
_computing_molecular_graphics
;
DIAMOND (Brandenburg, 2004) and <i>ChemBioDraw Ultra</i> (CambridgeSoft,
2009)
;
_computing_publication_material
                     'publCIF (Westrip, 2010) and <i>WinGX</i> (Farrugia, 2012)'
loop_
    _atom_site_type_symbol
    _atom_site_label
    _atom_site_fract_x
    _atom_site_fract_y
    _atom_site_fract_z
    _atom_site_U_iso_or_equiv
    _atom_site_adp_type
    _atom_site_calc_flag
    _atom_site_refinement_flags
    _atom_site_occupancy
    _atom_site_symmetry_multiplicity
    _atom_site_disorder_assembly
    _atom_site_disorder_group
    C C1 0.44707(14) 0.48358(10) 0.0000 0.0371(5) Uani d S 1 2 . .
    C C2 0.36404(15) 0.53875(11) 0.0000 0.0386(5) Uani d S 1 2 . .
    H H2 0.3761 0.5974 0.0000 0.046 Uiso calc SR 1 2 . .
    C C3 0.26411(14) 0.51030(12) 0.0000 0.0396(5) Uani d S 1 2 . .
    C C4 0.24524(16) 0.42222(12) 0.0000 0.0428(5) Uani d S 1 2 . .
    C C5 0.32608(16) 0.36538(12) 0.0000 0.0478(6) Uani d S 1 2 . .
    H H5 0.3141 0.3067 0.0000 0.057 Uiso calc SR 1 2 . .
    C C6 0.42446(16) 0.39603(12) 0.0000 0.0457(6) Uani d S 1 2 . .
    H H6 0.4779 0.3570 0.0000 0.055 Uiso calc SR 1 2 . .
    C C7 0.18295(17) 0.57787(13) 0.0000 0.0492(6) Uani d S 1 2 . .
    C C8 0.1198(2) 0.30898(14) 0.0000 0.0694(8) Uani d S 1 2 . .
    H H8A 0.0471 0.3030 0.0000 0.104 Uiso calc SR 1 2 . .
    H H8B 0.1474 0.2821 0.1157 0.104 Uiso calc PR 0.50 1 . .
    H H8C 0.1474 0.2821 -0.1157 0.104 Uiso calc PR 0.50 1 . .
    O O1 0.08706(12) 0.55256(10) 0.0000 0.0868(8) Uani d S 1 2 . .
    H H1 0.0839 0.5026 -0.0370 0.130 Uiso calc PR 0.50 1 . .
    O O2 0.20123(13) 0.65265(9) 0.0000 0.0658(6) Uani d S 1 2 . .
    O O3 0.14575(12) 0.39725(9) 0.0000 0.0629(6) Uani d S 1 2 . .
loop_
    _atom_site_aniso_label
    _atom_site_aniso_U_11
    _atom_site_aniso_U_22
    _atom_site_aniso_U_33
    _atom_site_aniso_U_12
    _atom_site_aniso_U_13
    _atom_site_aniso_U_23
    C1 0.0400(11) 0.0292(10) 0.0422(10) -0.0009(7) 0.000 0.000
    C2 0.0414(11) 0.0260(8) 0.0484(11) -0.0003(7) 0.000 0.000
    C3 0.0390(10) 0.0284(10) 0.0515(11) 0.0009(8) 0.000 0.000
    C4 0.0365(11) 0.0331(10) 0.0586(12) -0.0037(7) 0.000 0.000
    C5 0.0461(12) 0.0253(9) 0.0718(15) -0.0020(8) 0.000 0.000
    C6 0.0415(11) 0.0281(10) 0.0675(14) 0.0039(8) 0.000 0.000
    C7 0.0403(12) 0.0308(10) 0.0765(15) 0.0016(8) 0.000 0.000
    C8 0.0497(13) 0.0349(11) 0.124(2) -0.0119(10) 0.000 0.000
    O1 0.0360(9) 0.0414(9) 0.183(2) 0.0040(7) 0.000 0.000
    O2 0.0488(9) 0.0284(8) 0.1201(16) 0.0036(6) 0.000 0.000
    O3 0.0399(9) 0.0307(8) 0.1181(15) -0.0046(6) 0.000 0.000
_geom_special_details
;
All e.s.d.'s (except the e.s.d. in the dihedral angle between two l.s. planes)
are estimated using the full covariance matrix. The cell e.s.d.'s are taken
into account individually in the estimation of e.s.d.'s in distances, angles
and torsion angles; correlations between e.s.d.'s in cell parameters are only
used when they are defined by crystal symmetry. An approximate (isotropic)
treatment of cell e.s.d.'s is used for estimating e.s.d.'s involving l.s.
planes.
;
loop_
    _geom_bond_atom_site_label_1
    _geom_bond_atom_site_label_2
    _geom_bond_site_symmetry_2
    _geom_bond_distance
    _geom_bond_publ_flag
    C1 C2 . 1.390(3) ?
    C1 C6 . 1.399(2) ?
    C1 C1 9_665 1.482(4) ?
    C2 C3 . 1.386(3) ?
    C2 H2 . 0.9300 ?
    C3 C4 . 1.398(3) ?
    C3 C7 . 1.500(3) ?
    C4 O3 . 1.364(3) ?
    C4 C5 . 1.384(3) ?
    C5 C6 . 1.378(3) ?
    C5 H5 . 0.9300 ?
    C6 H6 . 0.9300 ?
    C7 O2 . 1.192(2) ?
    C7 O1 . 1.320(3) ?
    C8 O3 . 1.420(2) ?
    C8 H8A . 0.9600 ?
    C8 H8B . 0.9600 ?
    C8 H8C . 0.9600 ?
    O1 H1 . 0.8200 ?
loop_
    _geom_angle_atom_site_label_1
    _geom_angle_atom_site_label_2
    _geom_angle_atom_site_label_3
    _geom_angle_site_symmetry_1
    _geom_angle_site_symmetry_3
    _geom_angle
    _geom_angle_publ_flag
    C2 C1 C6 . . 116.04(18) ?
    C2 C1 C1 . 9_665 121.45(19) ?
    C6 C1 C1 . 9_665 122.5(2) ?
    C3 C2 C1 . . 123.00(17) ?
    C3 C2 H2 . . 118.5 ?
    C1 C2 H2 . . 118.5 ?
    C2 C3 C4 . . 118.92(18) ?
    C2 C3 C7 . . 116.61(17) ?
    C4 C3 C7 . . 124.48(18) ?
    O3 C4 C5 . . 123.50(18) ?
    O3 C4 C3 . . 116.84(18) ?
    C5 C4 C3 . . 119.67(19) ?
    C6 C5 C4 . . 119.79(17) ?
    C6 C5 H5 . . 120.1 ?
    C4 C5 H5 . . 120.1 ?
    C5 C6 C1 . . 122.59(18) ?
    C5 C6 H6 . . 118.7 ?
    C1 C6 H6 . . 118.7 ?
    O2 C7 O1 . . 119.04(19) ?
    O2 C7 C3 . . 123.1(2) ?
    O1 C7 C3 . . 117.88(17) ?
    O3 C8 H8A . . 109.5 ?
    O3 C8 H8B . . 109.5 ?
    H8A C8 H8B . . 109.5 ?
    O3 C8 H8C . . 109.5 ?
    H8A C8 H8C . . 109.5 ?
    H8B C8 H8C . . 109.5 ?
    C7 O1 H1 . . 109.5 ?
    C4 O3 C8 . . 120.52(17) ?
loop_
    _geom_torsion_atom_site_label_1
    _geom_torsion_atom_site_label_2
    _geom_torsion_atom_site_label_3
    _geom_torsion_atom_site_label_4
    _geom_torsion_site_symmetry_1
    _geom_torsion_site_symmetry_2
    _geom_torsion_site_symmetry_3
    _geom_torsion_site_symmetry_4
    _geom_torsion
    _geom_torsion_publ_flag
    C6 C1 C2 C3 . . . . 0.0 ?
    C1 C1 C2 C3 9_665 . . . 180.0 ?
    C1 C2 C3 C4 . . . . 0.0 ?
    C1 C2 C3 C7 . . . . 180.0 ?
    C2 C3 C4 O3 . . . . 180.0 ?
    C7 C3 C4 O3 . . . . 0.0 ?
    C2 C3 C4 C5 . . . . 0.0 ?
    C7 C3 C4 C5 . . . . 180.0 ?
    O3 C4 C5 C6 . . . . 180.0 ?
    C3 C4 C5 C6 . . . . 0.0 ?
    C4 C5 C6 C1 . . . . 0.0 ?
    C2 C1 C6 C5 . . . . 0.0 ?
    C1 C1 C6 C5 9_665 . . . 180.0 ?
    C2 C3 C7 O2 . . . . 0.0 ?
    C4 C3 C7 O2 . . . . 180.0 ?
    C2 C3 C7 O1 . . . . 180.0 ?
    C4 C3 C7 O1 . . . . 0.0 ?
    C5 C4 O3 C8 . . . . 0.0 ?
    C3 C4 O3 C8 . . . . 180.0 ?
loop_
    _geom_hbond_atom_site_label_D
    _geom_hbond_atom_site_label_H
    _geom_hbond_atom_site_label_A
    _geom_hbond_site_symmetry_A
    _geom_hbond_distance_DH
    _geom_hbond_distance_HA
    _geom_hbond_distance_DA
    _geom_hbond_angle_DHA
    O1 H1 O3 . 0.82 1.85 2.545(2) 141.3
    O1 H1 O1 2_565 0.82 2.42 2.816(3) 110.8
    C5 H5 O2 3_545 0.93 2.41 3.341(2) 175
data_New_Global_Publ_Block
_journal_date_recd_electronic     2014-03-05
_journal_date_accepted     2014-04-15
_journal_name_full     'Acta Crystallographica, Section E'
_journal_year     2014
_journal_volume     70
_journal_issue      5
_journal_page_first     o615
_journal_page_last     o615
_journal_paper_category     QO
_journal_paper_doi     10.1107/S1600536814008599
_journal_coeditor_code     QM2105
_publ_contact_author_name     'Fredrik Lundvall'
_publ_contact_author_address
;
Centre for Materials Science and Nanotechnology
Department of Chemistry
University of Oslo
PO Box 1126
0315 Oslo
Norway
;
_publ_contact_author_email     'fredrik.lundvall@smn.uio.no'
_publ_contact_author_fax     ?
_publ_contact_author_phone     ?
_publ_section_title
;
4,4'-Dimethoxybiphenyl-3,3'-dicarboxylic acid
;
loop_
    _publ_author_name
    _publ_author_footnote
    _publ_author_address
    'Lundvall, Fredrik' .
;
Centre for Materials Science and Nanotechnology
Department of Chemistry
University of Oslo
PO Box 1126
0315 Oslo
Norway
;
    'Wragg, David Stephen' .
;
Centre for Materials Science and Nanotechnology
Department of Chemistry
University of Oslo
PO Box 1126
0315 Oslo
Norway
inGAP National Centre of Research-based Innovation
Department of Chemistry
University of Oslo
PO Box 1126
0315 Oslo
Norway
;
    'Dietzel, Pascal D. C.' .
;
Department of Chemistry
University of Bergen
PO Box 7803
5020 Bergen
Norway
;
    'Fjellv\%ag, Helmer' .
;
Centre for Materials Science and Nanotechnology
Department of Chemistry
University of Oslo
PO Box 1126
0315 Oslo
Norway
;
