# Supplementary material for: 4,4′-Dimeth­oxybi­phenyl-3,3′-di­car­box­ylic acid
Source: Acta Crystallogr Sect E Struct Rep Online. 2014 Apr 30;70(Pt 5):o615. doi: 10.1107/S1600536814008599 (PMC4011226; doi:10.1107/S1600536814008599)
Supplement: Supplementary file 2 [file e-70-0o615-Isup2.hkl]

# 
# h,k,l, Fc-squared, Fo-squared, sigma(Fo-squared) and status flag 
# 
data_I
_shelx_title ' FRL_M087_cut080 in Ibam' 
_shelx_refln_list_code          4 
_shelx_F_calc_maximum      397.04 
_exptl_crystal_F_000       632.00 
_reflns_d_resolution_high  0.8005 
 
loop_ 
 _symmetry_equiv_pos_as_xyz 
 'x, y, z' 
 '-x, -y, z' 
 '-x+1/2, y+1/2, -z' 
 'x+1/2, -y+1/2, -z' 
 'x+1/2, y+1/2, z+1/2' 
 '-x+1/2, -y+1/2, z+1/2' 
 '-x+1, y+1, -z+1/2' 
 'x+1, -y+1, -z+1/2' 
 '-x, -y, -z' 
 'x, y, -z' 
 'x-1/2, -y-1/2, z' 
 '-x-1/2, y-1/2, z' 
 '-x+1/2, -y+1/2, -z+1/2' 
 'x+1/2, y+1/2, -z+1/2' 
 'x, -y, z+1/2' 
 '-x, y, z+1/2' 
 
_cell_length_a    13.1376 
_cell_length_b    15.6153 
_cell_length_c     6.7726 
_cell_angle_alpha  90.000 
_cell_angle_beta   90.000 
_cell_angle_gamma  90.000 
 
_shelx_F_squared_multiplier     1.000 
 
loop_ 
 _refln_index_h 
 _refln_index_k 
 _refln_index_l 
 _refln_F_squared_calc 
 _refln_F_squared_meas 
 _refln_F_squared_sigma 
 _refln_observed_status 
   2   0   0    12464.08    13881.44     94.28 o 
   4   0   0     6346.05     6377.02     40.79 o 
   6   0   0      558.51      666.53      6.72 o 
   8   0   0      123.31      121.20      3.06 o 
  10   0   0      245.18      282.07      4.97 o 
  12   0   0      144.36      129.96      5.10 o 
  14   0   0        1.98        3.27      3.27 o 
  16   0   0       95.83      140.40      8.16 o 
   1   1   0        0.92        1.63      0.82 o 
   3   1   0     4760.13     4980.12     22.64 o 
   5   1   0        0.06        3.27      0.73 o 
   7   1   0        0.21        0.98      0.73 o 
   9   1   0      174.57      178.65      2.84 o 
  11   1   0      631.56      607.76      7.21 o 
  13   1   0       11.29       10.65      1.89 o 
  15   1   0        0.36       -1.09      1.46 o 
   0   2   0    31435.01    35013.05    757.41 o 
   2   2   0       38.24       35.11      1.06 o 
   4   2   0       67.14       69.97      1.33 o 
   6   2   0     3156.19     3718.18     19.51 o 
   8   2   0        2.53        5.27      0.71 o 
  10   2   0      647.93      595.17      6.00 o 
  12   2   0      259.74      271.47      5.50 o 
  14   2   0        2.09        2.45      2.31 o 
  16   2   0        6.25       13.33      2.72 o 
   1   3   0     2599.47     2968.36     20.01 o 
   3   3   0     2993.87     2964.40     14.88 o 
   5   3   0      642.11      650.29      4.49 o 
   7   3   0       19.13       15.01      0.84 o 
   9   3   0      321.87      255.25      4.51 o 
  11   3   0     1493.26     1536.34     12.36 o 
  13   3   0       67.23       62.00      4.24 o 
  15   3   0       71.93       88.43      4.90 o 
   0   4   0     4763.89     4922.79     32.60 o 
   2   4   0     3085.22     3128.28     14.43 o 
   4   4   0      819.86      858.65      5.29 o 
   6   4   0     2607.02     2908.87     14.63 o 
   8   4   0      573.45      545.16      4.62 o 
  10   4   0      162.78      144.86      3.53 o 
  12   4   0       87.17       58.86      5.75 o 
  14   4   0        3.63        7.07      1.89 o 
  16   4   0        0.13        3.27      2.31 o 
   1   5   0       34.95       35.10      0.98 o 
   3   5   0     1075.71     1006.78      6.52 o 
   5   5   0     1402.14     1543.57      8.74 o 
   7   5   0      129.06      128.54      2.08 o 
   9   5   0      101.16      105.03      2.45 o 
  11   5   0      448.33      389.51      5.63 o 
  13   5   0       52.18       43.46      3.06 o 
  15   5   0       18.06       26.60      2.83 o 
   0   6   0       12.70        5.06      0.94 o 
   2   6   0       21.10       21.81      0.94 o 
   4   6   0     1309.03     1563.31      8.82 o 
   6   6   0        0.31       -0.54      0.67 o 
   8   6   0       70.27       65.22      1.72 o 
  10   6   0       88.10       90.62      2.77 o 
  12   6   0      502.30      444.55      6.33 o 
  14   6   0        1.59        7.35      2.12 o 
   1   7   0     3539.64     4097.29     19.30 o 
   3   7   0      521.85      557.06      4.38 o 
   5   7   0      143.94      123.12      2.11 o 
   7   7   0        0.16        0.98      0.73 o 
   9   7   0       98.30       96.16      3.06 o 
  11   7   0        0.37        2.18      1.18 o 
  13   7   0       45.38       47.59      3.53 o 
  15   7   0      131.37      156.74      5.50 o 
   0   8   0       11.20       11.59      1.58 o 
   2   8   0       38.56       57.57      1.70 o 
   4   8   0      534.96      517.11      4.49 o 
   6   8   0      333.53      359.29      3.94 o 
   8   8   0      263.26      252.49      3.96 o 
  10   8   0      285.42      245.34      4.56 o 
  12   8   0        0.00       -0.27      1.03 o 
  14   8   0       25.13       23.37      2.82 o 
   1   9   0     1234.51     1332.84      8.15 o 
   3   9   0       51.76       46.88      1.40 o 
   5   9   0        0.41        0.27      0.67 o 
   7   9   0     3802.86     3617.83     20.78 o 
   9   9   0       45.46       56.82      3.15 o 
  11   9   0      281.82      243.59      4.79 o 
  13   9   0        4.97        8.12      2.59 o 
   0  10   0      168.87      250.37      4.02 o 
   2  10   0       53.80       57.27      1.48 o 
   4  10   0       21.94       38.94      1.76 o 
   6  10   0       70.91       76.12      2.03 o 
   8  10   0      343.52      280.52      4.79 o 
  10  10   0      676.76      593.31      7.59 o 
  12  10   0        0.33       -0.41      1.33 o 
  14  10   0        2.80        5.71      2.31 o 
   1  11   0       10.58       11.35      0.94 o 
   3  11   0     1346.92     1195.57      8.72 o 
   5  11   0       53.70       55.68      2.29 o 
   7  11   0     1822.22     1711.29     16.58 o 
   9  11   0       26.01       34.94      3.06 o 
  11  11   0       34.32       43.96      3.77 o 
  13  11   0       60.36       78.18      4.66 o 
   0  12   0       72.41       54.07      3.46 o 
   2  12   0      681.74      582.33      8.01 o 
   4  12   0     1334.31     1337.16     11.78 o 
   6  12   0      102.05      106.18      5.10 o 
   8  12   0        2.80        4.90      1.89 o 
  10  12   0        9.37        7.78      2.22 o 
  12  12   0        0.72        2.18      3.33 o 
   1  13   0        6.51        9.14      2.15 o 
   3  13   0      287.71      337.17      5.26 o 
   5  13   0      443.00      412.11      7.08 o 
   7  13   0       96.87       80.15      3.77 o 
   9  13   0        9.58       13.93      2.09 o 
  11  13   0       45.70       45.76      4.02 o 
   0  14   0        9.97       19.74      5.71 o 
   2  14   0      826.20      707.71      8.10 o 
   4  14   0     1151.33     1036.42     14.22 o 
   6  14   0        5.14        9.47      2.72 o 
   8  14   0      117.45       99.92      5.10 o 
  10  14   0       30.46       26.37      9.80 o 
   1  15   0       49.40       59.00      3.47 o 
   3  15   0       59.15       52.89      3.06 o 
   5  15   0      273.74      298.42      6.12 o 
   7  15   0       21.20       32.10      6.53 o 
   9  15   0       23.20       21.35      3.46 o 
   0  16   0       47.04       40.82      3.92 o 
   2  16   0        6.35       20.81      2.09 o 
   4  16   0        4.06        2.18      1.89 o 
   6  16   0       52.80       53.21      6.53 o 
   8  16   0       15.08       19.20      3.92 o 
   1  17   0       22.86       20.93      2.14 o 
   3  17   0       24.24       24.73      3.79 o 
   5  17   0      177.41      150.94      9.80 o 
   7  17   0       28.18       35.57      4.62 o 
   0  18   0       53.15       52.70      4.90 o 
   2  18   0      102.73      130.14      4.71 o 
   4  18   0        1.58        3.27      1.89 o 
   6  18   0      114.60      123.80      6.27 o 
   1  19   0       20.49       22.66      2.83 o 
   3  19   0       63.03       64.61      3.77 o 
   2   1   1      142.16      181.68      1.34 o 
   4   1   1      592.46      625.94      3.15 o 
   6   1   1     5656.42     5803.75     19.38 o 
   8   1   1      553.67      600.86      3.46 o 
  10   1   1     1125.57     1086.15      6.38 o 
  12   1   1      229.88      238.94      3.41 o 
  14   1   1        1.03        2.61      1.46 o 
  16   1   1        3.12        3.67      1.63 o 
   1   2   1     1264.50     1319.28      5.69 o 
   3   2   1     1703.26     1880.69      7.28 o 
   5   2   1       82.58       79.37      0.95 o 
   7   2   1      106.55       87.46      1.11 o 
   9   2   1     1689.52     1638.31      9.12 o 
  11   2   1      829.00      816.68      6.60 o 
  13   2   1        6.73        7.39      1.40 o 
  15   2   1        2.31        6.94      1.67 o 
   2   3   1     3524.68     3553.12     14.10 o 
   4   3   1     1493.82     1652.39      6.10 o 
   6   3   1     2239.66     2486.51      9.08 o 
   8   3   1     1070.92     1094.07      5.44 o 
  10   3   1     1602.82     1560.10      7.98 o 
  12   3   1      544.20      483.97      4.83 o 
  14   3   1        0.51        0.41      0.94 o 
  16   3   1        1.66        7.35      1.63 o 
   1   4   1      837.09      777.56      3.41 o 
   3   4   1     5023.99     5150.47     17.28 o 
   5   4   1     1887.69     1983.88      7.34 o 
   7   4   1      137.16       92.53      1.24 o 
   9   4   1      182.77      167.61      2.48 o 
  11   4   1      130.19      145.96      2.59 o 
  13   4   1       63.90       64.87      2.88 o 
  15   4   1        0.50        0.33      1.46 o 
   2   5   1      142.00      172.19      1.30 o 
   4   5   1     6372.01     6973.75     22.15 o 
   6   5   1      216.85      185.25      1.71 o 
   8   5   1       87.70       99.51      1.71 o 
  10   5   1      295.78      288.28      2.96 o 
  12   5   1       33.09       26.49      1.59 o 
  14   5   1       20.81       21.83      1.88 o 
   1   6   1     2442.75     2548.84      8.88 o 
   3   6   1     1764.89     1664.39      6.37 o 
   5   6   1      646.22      746.68      3.74 o 
   7   6   1       39.69       41.14      1.44 o 
   9   6   1        9.22        9.89      0.88 o 
  11   6   1      432.02      372.61      3.93 o 
  13   6   1       69.78       68.19      2.25 o 
  15   6   1      158.71      169.21      4.13 o 
   2   7   1       27.81       28.99      0.92 o 
   4   7   1        0.35        1.85      0.49 o 
   6   7   1      126.48      111.12      1.43 o 
   8   7   1       30.41       33.55      1.31 o 
  10   7   1       25.17       29.81      1.38 o 
  12   7   1       11.01       13.62      1.29 o 
  14   7   1        7.00        9.83      1.24 o 
   1   8   1     5922.95     6728.98     21.60 o 
   3   8   1       13.28       12.26      0.57 o 
   5   8   1       29.42       45.52      0.89 o 
   7   8   1      841.65      849.71      5.51 o 
   9   8   1      113.06       93.20      1.80 o 
  11   8   1       40.06       38.00      2.04 o 
  13   8   1       67.15       81.73      3.04 o 
   2   9   1      973.11      975.16      4.66 o 
   4   9   1        2.71        1.50      0.47 o 
   6   9   1       35.21       37.89      1.30 o 
   8   9   1        9.21        9.57      1.12 o 
  10   9   1        4.81        7.78      1.23 o 
  12   9   1        0.52       -0.82      0.94 o 
  14   9   1       16.97       20.52      2.31 o 
   1  10   1       15.97       11.49      0.61 o 
   3  10   1      363.34      355.73      2.89 o 
   5  10   1      121.47      144.51      1.95 o 
   7  10   1     1641.99     1570.06     11.80 o 
   9  10   1      641.25      558.75      5.37 o 
  11  10   1        0.35        0.00      0.91 o 
  13  10   1        0.34        0.41      1.10 o 
   2  11   1     1165.97     1209.11      7.47 o 
   4  11   1     1694.14     1513.05      8.86 o 
   6  11   1       99.84       92.18      1.94 o 
   8  11   1        1.70        2.58      0.73 o 
  10  11   1       85.04       74.43      3.47 o 
  12  11   1       17.69       26.31      1.94 o 
   1  12   1      905.89      864.65      6.02 o 
   3  12   1     1695.09     1641.10      8.91 o 
   5  12   1       12.99       10.89      1.09 o 
   7  12   1       41.24       47.43      1.89 o 
   9  12   1      208.71      185.70      4.24 o 
  11  12   1        6.94        9.44      1.84 o 
   2  13   1      381.51      403.40      3.88 o 
   4  13   1      503.82      488.77      5.17 o 
   6  13   1      146.92      127.51      2.94 o 
   8  13   1        0.35        1.96      1.46 o 
  10  13   1        0.95        2.29      1.46 o 
  12  13   1       11.18       18.65      2.29 o 
   1  14   1      150.77      130.76      2.68 o 
   3  14   1      710.34      661.22      5.71 o 
   5  14   1      195.65      178.63      3.52 o 
   7  14   1       39.98       43.57      2.38 o 
   9  14   1       15.05       19.48      2.11 o 
  11  14   1      118.44      125.85      4.39 o 
   2  15   1      275.11      203.07      3.31 o 
   4  15   1      235.45      193.51      3.40 o 
   6  15   1       33.05       29.26      2.29 o 
   8  15   1      150.21      173.09      4.79 o 
  10  15   1        0.30        0.00      1.89 o 
   1  16   1        0.86        2.36      0.91 o 
   3  16   1       89.59       85.30      2.53 o 
   5  16   1       25.70       32.06      2.41 o 
   7  16   1       14.15       19.87      2.59 o 
   9  16   1       50.39       60.60      5.18 o 
   2  17   1       81.62       77.31      2.47 o 
   4  17   1      165.97      156.95      4.04 o 
   6  17   1       17.28       29.48      2.41 o 
   1  18   1       39.57       38.48      2.16 o 
   3  18   1        8.36       17.00      2.05 o 
   5  18   1        0.95        2.94      1.76 o 
   2  19   1       64.60       77.36      3.03 o 
   0   0   2   157643.38   163236.84   1767.87 o 
   2   0   2     5581.15     6058.93     27.19 o 
   4   0   2     2070.57     1988.42     11.68 o 
   6   0   2      337.59      385.50      3.16 o 
   8   0   2       68.84       76.55      2.41 o 
  10   0   2      241.58      254.57      4.79 o 
  12   0   2       89.62       91.77      3.61 o 
  14   0   2        0.09        3.81      1.89 o 
   1   1   2       61.24       86.26      1.09 o 
   3   1   2     1965.38     1919.31      7.14 o 
   5   1   2       17.78       18.41      0.64 o 
   7   1   2        4.11        6.19      0.62 o 
   9   1   2      113.00      116.25      2.27 o 
  11   1   2      426.28      412.73      4.43 o 
  13   1   2       16.55       17.75      1.46 o 
  15   1   2        0.46        2.55      1.48 o 
   0   2   2    15846.52    16860.67     74.44 o 
   2   2   2       59.88       55.67      0.99 o 
   4   2   2       12.57       17.46      0.76 o 
   6   2   2     1443.36     1602.71      6.89 o 
   8   2   2        9.77       11.38      0.76 o 
  10   2   2      554.57      528.99      5.23 o 
  12   2   2      136.75      145.35      2.90 o 
  14   2   2        0.96        4.99      1.40 o 
   1   3   2     1179.05     1213.62      4.99 o 
   3   3   2     1140.87     1061.93      5.06 o 
   5   3   2      262.83      263.40      2.28 o 
   7   3   2        0.23       -0.17      0.54 o 
   9   3   2      207.69      183.85      2.54 o 
  11   3   2     1022.27     1023.20      7.18 o 
  13   3   2       35.72       39.58      2.18 o 
  15   3   2       46.12       58.69      3.16 o 
   0   4   2     2620.85     2480.61     12.32 o 
   2   4   2     1493.82     1443.50      5.59 o 
   4   4   2      587.64      604.13      3.40 o 
   6   4   2     1490.46     1595.57      7.57 o 
   8   4   2      372.52      355.13      3.76 o 
  10   4   2      131.02      121.72      2.52 o 
  12   4   2       84.62       67.03      2.23 o 
  14   4   2        1.56        1.84      0.94 o 
   1   5   2       87.39      110.12      1.08 o 
   3   5   2      723.95      667.64      3.62 o 
   5   5   2      783.45      806.03      4.18 o 
   7   5   2       77.76       82.27      1.39 o 
   9   5   2       59.77       59.73      2.22 o 
  11   5   2      347.29      315.24      3.76 o 
  13   5   2       31.23       32.27      2.12 o 
  15   5   2       14.04       20.19      2.19 o 
   0   6   2        0.01        0.54      0.79 o 
   2   6   2        5.76        5.92      0.53 o 
   4   6   2      634.97      707.47      3.82 o 
   6   6   2        0.04        0.00      0.52 o 
   8   6   2       37.84       36.12      1.35 o 
  10   6   2       40.08       42.81      1.89 o 
  12   6   2      335.98      300.30      3.99 o 
  14   6   2        0.54        5.84      1.70 o 
   1   7   2     1671.88     1775.37      8.02 o 
   3   7   2      233.22      236.39      1.71 o 
   5   7   2       25.63       20.34      0.86 o 
   7   7   2        5.25        5.73      0.71 o 
   9   7   2       71.03       72.24      1.84 o 
  11   7   2        0.11       -0.14      1.09 o 
  13   7   2       26.42       27.45      2.16 o 
   0   8   2        3.00        3.63      0.79 o 
   2   8   2        7.23       12.05      0.65 o 
   4   8   2      277.75      254.76      2.62 o 
   6   8   2      127.80      141.53      2.67 o 
   8   8   2      201.07      184.29      3.74 o 
  10   8   2      172.13      155.67      2.61 o 
  12   8   2        0.63        1.02      0.94 o 
  14   8   2       17.17       15.16      2.07 o 
   1   9   2      725.60      786.77      4.89 o 
   3   9   2       21.50       17.96      0.99 o 
   5   9   2        4.73        7.28      0.91 o 
   7   9   2     2306.13     2197.34     11.79 o 
   9   9   2       18.41       26.91      1.43 o 
  11   9   2      151.11      133.08      3.13 o 
  13   9   2        4.36        1.96      1.12 o 
   0  10   2      155.95      172.60      3.42 o 
   2  10   2       42.27       45.21      1.44 o 
   4  10   2        2.90        3.71      0.75 o 
   6  10   2      115.01      119.38      2.72 o 
   8  10   2      171.81      150.67      2.57 o 
  10  10   2      406.84      369.54      4.46 o 
  12  10   2        2.36        1.11      0.99 o 
   1  11   2       17.89       17.55      1.16 o 
   3  11   2      966.23      889.19      7.88 o 
   5  11   2       27.94       32.15      1.70 o 
   7  11   2     1199.46     1145.57      8.37 o 
   9  11   2       18.01       21.82      1.59 o 
  11  11   2       13.72       17.46      1.95 o 
   0  12   2       77.44       80.35      2.72 o 
   2  12   2      437.16      385.42      4.35 o 
   4  12   2      920.08      894.39      6.87 o 
   6  12   2      106.38      105.71      3.01 o 
   8  12   2        2.29        1.09      1.11 o 
  10  12   2        7.32        5.44      1.38 o 
  12  12   2        2.75        4.78      1.78 o 
   1  13   2       11.54       11.81      1.24 o 
   3  13   2      208.24      234.71      3.86 o 
   5  13   2      245.25      232.37      3.54 o 
   7  13   2       53.91       50.58      2.15 o 
   9  13   2        7.17        8.76      1.48 o 
  11  13   2       32.77       26.47      2.55 o 
   0  14   2        8.92        8.76      1.76 o 
   2  14   2      592.36      513.71      5.07 o 
   4  14   2      824.80      761.66      6.73 o 
   6  14   2        2.62        4.65      1.01 o 
   8  14   2       76.67       79.66      3.07 o 
  10  14   2       17.22       17.91      2.62 o 
   1  15   2       39.78       44.20      1.79 o 
   3  15   2       34.01       37.80      2.05 o 
   5  15   2      192.29      212.21      3.93 o 
   7  15   2       11.49       13.19      1.57 o 
   9  15   2       14.57       13.29      1.79 o 
   0  16   2       33.43       32.55      3.06 o 
   2  16   2        0.89        5.96      1.29 o 
   4  16   2        6.70        3.81      1.33 o 
   6  16   2       29.15       33.22      2.76 o 
   8  16   2        9.18       14.56      2.30 o 
   1  17   2       14.20       14.95      1.57 o 
   3  17   2       14.29       13.95      2.43 o 
   5  17   2      110.36      103.51      3.56 o 
   7  17   2       24.52       29.50      2.55 o 
   0  18   2       53.24       49.30      4.02 o 
   2  18   2       72.89       92.71      3.38 o 
   4  18   2        0.48        3.59      1.46 o 
   2   1   3      183.13      177.80      1.74 o 
   4   1   3      227.45      193.18      1.83 o 
   6   1   3     1514.79     1461.03      8.32 o 
   8   1   3      106.17      110.59      2.45 o 
  10   1   3      484.27      478.96      4.95 o 
  12   1   3       90.73       89.88      2.75 o 
  14   1   3        0.21        3.27      1.16 o 
   1   2   3      257.57      240.38      2.12 o 
   3   2   3      432.12      415.77      2.96 o 
   5   2   3        3.80        3.99      0.58 o 
   7   2   3       55.28       56.31      1.64 o 
   9   2   3      441.26      421.05      5.08 o 
  11   2   3      395.44      378.94      4.59 o 
  13   2   3       11.50       11.36      1.30 o 
  15   2   3        0.74        3.61      1.50 o 
   2   3   3      418.08      404.90      3.61 o 
   4   3   3      390.30      372.86      2.85 o 
   6   3   3      911.86      933.29      5.71 o 
   8   3   3      289.30      295.93      3.58 o 
  10   3   3      732.80      742.07      6.63 o 
  12   3   3      241.68      225.32      4.09 o 
  14   3   3        2.41        3.90      1.20 o 
   1   4   3       70.86       60.12      1.01 o 
   3   4   3      882.53      786.94      4.07 o 
   5   4   3      801.46      810.77      4.98 o 
   7   4   3       10.28        8.99      0.79 o 
   9   4   3       42.76       45.89      1.59 o 
  11   4   3       86.75       89.56      3.63 o 
  13   4   3       13.63       18.23      1.49 o 
   2   5   3      100.28       94.86      1.24 o 
   4   5   3     1625.03     1649.37      7.34 o 
   6   5   3       26.87       21.44      1.40 o 
   8   5   3        9.86       14.59      1.24 o 
  10   5   3      112.19      113.46      2.34 o 
  12   5   3       18.50       13.93      2.06 o 
  14   5   3        1.30        5.53      1.55 o 
   1   6   3      955.43     1012.06      6.81 o 
   3   6   3      418.97      400.90      3.42 o 
   5   6   3      423.84      444.18      4.32 o 
   7   6   3        6.03        6.71      0.87 o 
   9   6   3        0.16       -0.05      0.74 o 
  11   6   3      171.11      158.77      3.05 o 
  13   6   3       23.14       24.60      3.06 o 
   2   7   3       13.57       14.89      0.83 o 
   4   7   3        0.24        1.52      0.70 o 
   6   7   3       81.95       79.36      1.80 o 
   8   7   3       26.03       26.72      1.54 o 
  10   7   3        6.17        9.30      1.36 o 
  12   7   3        2.14        4.40      1.31 o 
  14   7   3        0.25        3.27      1.24 o 
   1   8   3     1701.50     1750.96      8.63 o 
   3   8   3        1.30        3.03      0.91 o 
   5   8   3        2.47        1.78      0.79 o 
   7   8   3      483.67      479.41      4.86 o 
   9   8   3       88.56       84.37      2.76 o 
  11   8   3       22.62       24.66      1.74 o 
  13   8   3       28.95       33.15      2.83 o 
   2   9   3      229.00      202.05      3.35 o 
   4   9   3        1.09        2.12      0.82 o 
   6   9   3       32.12       37.21      1.99 o 
   8   9   3        8.76        9.91      1.35 o 
  10   9   3        0.25        0.23      1.23 o 
  12   9   3        0.39        2.18      1.25 o 
   1  10   3        0.01       -0.78      0.78 o 
   3  10   3      200.52      198.88      3.45 o 
   5  10   3       43.43       50.41      2.25 o 
   7  10   3      906.05      867.10      7.34 o 
   9  10   3      369.72      336.16      4.73 o 
  11  10   3        0.00       -0.18      1.12 o 
   2  11   3      310.53      308.10      3.51 o 
   4  11   3      824.41      753.48      6.58 o 
   6  11   3       59.38       59.52      2.51 o 
   8  11   3        0.13       -0.31      1.01 o 
  10  11   3       52.37       54.54      2.82 o 
  12  11   3       10.41       15.57      1.88 o 
   1  12   3      245.33      239.52      3.20 o 
   3  12   3      795.00      781.34      8.10 o 
   5  12   3        0.89        1.51      1.01 o 
   7  12   3       42.00       45.66      2.20 o 
   9  12   3      102.12      100.11      2.88 o 
  11  12   3        2.19        6.40      1.66 o 
   2  13   3       97.96      114.46      2.59 o 
   4  13   3      352.23      349.62      4.62 o 
   6  13   3       69.68       66.61      2.62 o 
   8  13   3        0.07        1.82      1.01 o 
  10  13   3        3.10        4.43      1.23 o 
   1  14   3       78.21       70.16      2.70 o 
   3  14   3      314.59      303.93      4.40 o 
   5  14   3      102.41      101.70      2.66 o 
   7  14   3        9.75       11.26      1.36 o 
   9  14   3       14.13       19.08      2.29 o 
   2  15   3      171.60      158.30      3.76 o 
   4  15   3       65.77       68.73      2.54 o 
   6  15   3       13.65        9.83      1.49 o 
   8  15   3       82.14      105.51      3.53 o 
   1  16   3        0.02        0.85      1.29 o 
   3  16   3       38.94       45.77      4.02 o 
   5  16   3        7.60       11.84      1.49 o 
   7  16   3        2.01        2.80      1.70 o 
   2  17   3       64.63       63.21      3.96 o 
   4  17   3       71.78       71.08      3.78 o 
   1  18   3       18.88       20.59      2.19 o 
   0   0   4    21615.92    20555.05    301.18 o 
   2   0   4     1016.72      996.54      7.73 o 
   4   0   4      122.98      126.53      2.43 o 
   6   0   4       92.96       92.15      8.16 o 
   8   0   4       10.58       12.29      1.92 o 
  10   0   4      199.02      200.88      5.89 o 
  12   0   4       28.25       28.27      2.86 o 
  14   0   4        1.06        3.56      1.76 o 
   1   1   4      218.39      208.95      2.51 o 
   3   1   4      202.23      189.20      2.27 o 
   5   1   4       47.92       47.03      1.88 o 
   7   1   4       18.32       16.09      1.36 o 
   9   1   4       39.10       44.41      2.05 o 
  11   1   4      168.61      164.86      3.44 o 
  13   1   4       17.41       18.18      1.74 o 
   0   2   4     3255.51     3237.20     17.49 o 
   2   2   4       49.56       44.63      1.27 o 
   4   2   4       13.68       19.59      1.07 o 
   6   2   4      274.72      278.14      3.44 o 
   8   2   4       12.59       10.28      1.41 o 
  10   2   4      298.20      292.42      4.55 o 
  12   2   4       20.28       23.51      1.96 o 
  14   2   4        0.04        1.04      1.39 o 
   1   3   4      284.85      284.15      2.58 o 
   3   3   4      111.32      105.71      1.76 o 
   5   3   4       14.75       18.86      1.25 o 
   7   3   4        5.04        3.39      1.01 o 
   9   3   4       57.29       61.25      2.62 o 
  11   3   4      394.87      391.78      5.03 o 
  13   3   4        4.87        7.85      1.98 o 
   0   4   4      337.19      279.27      3.71 o 
   2   4   4      219.69      204.62      2.14 o 
   4   4   4      171.23      165.44      2.57 o 
   6   4   4      328.13      312.67      3.23 o 
   8   4   4      128.67      128.30      2.58 o 
  10   4   4       78.67       81.89      2.91 o 
  12   4   4       60.16       55.85      2.81 o 
  14   4   4        0.01        1.72      1.53 o 
   1   5   4       54.55       60.48      1.47 o 
   3   5   4      152.56      125.78      2.32 o 
   5   5   4      203.91      190.09      2.61 o 
   7   5   4        7.96       10.52      1.49 o 
   9   5   4       11.52       10.67      1.36 o 
  11   5   4      166.12      164.44      3.49 o 
  13   5   4        6.50        7.11      1.58 o 
   0   6   4        4.41        3.92      1.23 o 
   2   6   4        1.65        1.81      0.84 o 
   4   6   4      103.63      102.00      2.52 o 
   6   6   4        0.28       -0.25      0.71 o 
   8   6   4        7.73        7.85      1.13 o 
  10   6   4        1.71        1.43      1.03 o 
  12   6   4      113.42      104.69      3.25 o 
   1   7   4      334.32      309.98      3.69 o 
   3   7   4       64.05       66.51      2.46 o 
   5   7   4       11.11       16.06      1.43 o 
   7   7   4       14.89       18.17      1.85 o 
   9   7   4       31.32       36.56      2.80 o 
  11   7   4        2.72        2.41      1.13 o 
  13   7   4        6.57        5.74      1.70 o 
   0   8   4       38.46       39.20      2.29 o 
   2   8   4        2.39        3.52      1.01 o 
   4   8   4       58.29       59.19      2.30 o 
   6   8   4        2.84        5.14      1.29 o 
   8   8   4       92.80       97.50      3.14 o 
  10   8   4       45.65       52.89      3.18 o 
  12   8   4        1.77        4.57      1.57 o 
   1   9   4      180.19      188.22      2.99 o 
   3   9   4        6.95        7.55      1.48 o 
   5   9   4       10.12       10.26      1.43 o 
   7   9   4      657.94      645.74      6.37 o 
   9   9   4        0.50        2.45      1.29 o 
  11   9   4       24.57       33.12      2.45 o 
   0  10   4      105.35       92.79      4.18 o 
   2  10   4       16.46       22.14      1.94 o 
   4  10   4        7.15       10.45      1.46 o 
   6  10   4      134.24      134.13      3.42 o 
   8  10   4       18.66       24.60      2.14 o 
  10  10   4      101.60      102.76      3.43 o 
   1  11   4       13.84       14.20      1.59 o 
   3  11   4      370.71      377.13      5.03 o 
   5  11   4        5.91        6.93      1.32 o 
   7  11   4      389.50      378.49      5.07 o 
   9  11   4        6.19        7.78      1.74 o 
  11  11   4        0.22        4.08      1.41 o 
   0  12   4       48.93       55.38      3.11 o 
   2  12   4      134.71      127.20      3.14 o 
   4  12   4      367.75      366.73      5.11 o 
   6  12   4       86.90       89.82      5.40 o 
   8  12   4        1.16        3.33      1.04 o 
  10  12   4        4.00        6.74      1.63 o 
   1  13   4       16.77       17.38      1.80 o 
   3  13   4       91.60       89.52      2.95 o 
   5  13   4       41.43       46.56      2.36 o 
   7  13   4        6.52        9.67      1.46 o 
   9  13   4        2.93        4.85      1.44 o 
   0  14   4        7.08       10.76      1.81 o 
   2  14   4      238.80      220.99      4.08 o 
   4  14   4      324.17      316.86      5.11 o 
   6  14   4        0.23        3.00      1.54 o 
   8  14   4       21.79       24.38      1.92 o 
   1  15   4       21.57       23.17      2.05 o 
   3  15   4        6.20        7.62      1.41 o 
   5  15   4       73.06       87.07      3.93 o 
   7  15   4        1.49        3.25      1.70 o 
   0  16   4       13.22       12.48      4.75 o 
   2  16   4        1.58        0.82      1.48 o 
   4  16   4       10.22        8.07      1.49 o 
   1  17   4        4.56        5.55      2.31 o 
   2   1   5       34.43       29.25      1.54 o 
   4   1   5       24.77       23.90      1.79 o 
   6   1   5      210.78      202.58      3.59 o 
   8   1   5        6.67        3.86      1.24 o 
  10   1   5      118.34      131.42      3.52 o 
  12   1   5       19.20       16.77      1.79 o 
   1   2   5       58.63       55.44      1.64 o 
   3   2   5       52.51       57.51      2.01 o 
   5   2   5       35.00       26.47      1.65 o 
   7   2   5       13.72       15.45      1.75 o 
   9   2   5       36.88       39.96      2.39 o 
  11   2   5      108.75      100.91      3.52 o 
  13   2   5        9.03        3.51      2.01 o 
   2   3   5       42.27       43.53      1.46 o 
   4   3   5       40.26       41.68      1.89 o 
   6   3   5      190.83      187.58      3.87 o 
   8   3   5       22.39       23.25      1.92 o 
  10   3   5      202.63      216.84      4.87 o 
  12   3   5       55.02       55.94      3.21 o 
   1   4   5        9.20        9.04      1.12 o 
   3   4   5       57.54       57.81      2.53 o 
   5   4   5      297.01      278.86      4.93 o 
   7   4   5        1.85        1.26      1.55 o 
   9   4   5        1.90        0.47      1.13 o 
  11   4   5       33.23       39.77      2.74 o 
   2   5   5       59.92       59.62      2.52 o 
   4   5   5      219.52      205.50      3.54 o 
   6   5   5        3.36        4.90      1.41 o 
   8   5   5        0.12       -0.35      1.06 o 
  10   5   5       27.15       30.16      2.28 o 
  12   5   5        7.62        7.46      1.59 o 
   1   6   5      199.11      201.04      3.39 o 
   3   6   5       31.31       30.00      1.86 o 
   5   6   5      139.57      134.25      3.40 o 
   7   6   5        0.96        3.19      1.10 o 
   9   6   5        1.96        1.74      1.57 o 
  11   6   5       29.79       37.69      3.06 o 
   2   7   5       47.59       46.60      2.30 o 
   4   7   5        4.04        1.56      1.20 o 
   6   7   5       37.81       47.46      3.07 o 
   8   7   5       10.89       12.74      1.75 o 
  10   7   5        0.93        4.41      2.31 o 
   1   8   5      273.27      275.71      4.40 o 
   3   8   5        5.82        6.04      1.37 o 
   5   8   5        0.20       -0.97      0.97 o 
   7   8   5      186.93      174.54      4.11 o 
   9   8   5       47.11       48.45      2.98 o 
  11   8   5        8.73       10.37      1.60 o 
   2   9   5       14.61       15.70      1.63 o 
   4   9   5        7.31        4.86      1.32 o 
   6   9   5       22.15       26.18      2.20 o 
   8   9   5        5.50        8.29      1.82 o 
  10   9   5        0.98        4.24      1.57 o 
   1  10   5        2.79        0.20      1.80 o 
   3  10   5       86.68       89.64      3.24 o 
   5  10   5        8.76       10.31      1.54 o 
   7  10   5      313.48      319.87      6.48 o 
   9  10   5      130.36      131.41      4.24 o 
   2  11   5       26.90       35.74      2.40 o 
   4  11   5      243.37      249.42      4.74 o 
   6  11   5       27.00       30.75      2.19 o 
   8  11   5        0.00        0.82      1.10 o 
   1  12   5       14.43       20.08      2.22 o 
   3  12   5      233.49      248.83      4.85 o 
   5  12   5        2.18        0.46      1.11 o 
   7  12   5       27.26       31.19      2.49 o 
   2  13   5        4.09        3.81      1.53 o 
   4  13   5      150.41      152.25      3.85 o 
   6  13   5       19.21       18.76      1.99 o 
   1  14   5       19.13       17.44      2.16 o 
   3  14   5       88.80       91.70      3.34 o 
   5  14   5       33.27       37.40      2.61 o 
   2  15   5       60.05       65.21      4.07 o 
   4  15   5        3.27        5.71      1.41 o 
   0   0   6     2803.28     2377.87     25.53 o 
   2   0   6      148.22      142.46      3.90 o 
   4   0   6        1.02        1.63      1.40 o 
   6   0   6       28.58       28.25      2.86 o 
   8   0   6        0.37        0.61      1.18 o 
  10   0   6      100.38       96.10      5.20 o 
   1   1   6      143.91      130.52      2.70 o 
   3   1   6        6.76        7.07      1.41 o 
   5   1   6       20.34       21.71      1.62 o 
   7   1   6       10.40        9.70      1.56 o 
   9   1   6       10.91       10.78      1.63 o 
  11   1   6       56.43       60.20      3.19 o 
   0   2   6      624.89      561.89     11.31 o 
   2   2   6       15.98       13.59      1.63 o 
   4   2   6       13.83       15.24      1.53 o 
   6   2   6       58.02       53.16      3.29 o 
   8   2   6        5.34        7.84      1.57 o 
  10   2   6      101.71      104.92      4.31 o 
   1   3   6       73.14       76.14      2.52 o 
   3   3   6        4.81        7.26      1.41 o 
   5   3   6        0.07        1.84      1.48 o 
   7   3   6        3.22        0.47      1.03 o 
   9   3   6        6.85        7.94      1.60 o 
  11   3   6      112.11      112.42      3.56 o 
   0   4   6        1.84        2.08      1.76 o 
   2   4   6       18.12       17.56      2.08 o 
   4   4   6       27.55       28.50      2.61 o 
   6   4   6       46.30       42.58      3.18 o 
   8   4   6       28.26       31.48      2.67 o 
  10   4   6       34.54       34.56      3.23 o 
   1   5   6       16.10       11.86      1.91 o 
   3   5   6       12.06       13.03      1.71 o 
   5   5   6       38.21       36.26      2.53 o 
   7   5   6        0.36       -1.53      2.07 o 
   9   5   6        0.79        1.63      1.58 o 
   0   6   6        4.21        2.65      2.09 o 
   2   6   6        4.86        4.23      1.26 o 
   4   6   6       11.53        7.83      2.24 o 
   6   6   6        0.46        1.12      1.53 o 
   8   6   6        1.41        0.70      1.68 o 
  10   6   6        1.40        2.94      1.57 o 
   1   7   6       64.69       64.69      3.08 o 
   3   7   6       17.57       15.99      1.71 o 
   5   7   6       19.31       17.76      1.98 o 
   7   7   6       12.56       13.41      2.92 o 
   9   7   6        9.26        9.31      2.24 o 
   0   8   6       27.50       28.61      3.53 o 
   2   8   6        4.62        5.00      1.53 o 
   4   8   6       10.77        9.83      1.85 o 
   6   8   6        2.61        2.69      2.35 o 
   8   8   6       27.72       29.48      3.03 o 
   1   9   6       32.88       32.89      2.90 o 
   3   9   6        3.84        4.06      1.44 o 
   5   9   6        4.56        7.01      2.12 o 
   7   9   6      132.58      143.57      4.95 o 
   0  10   6       38.32       36.77      4.02 o 
   2  10   6        3.02        4.43      1.69 o 
   4  10   6       16.12       15.61      2.16 o 
   6  10   6       65.50       71.92      5.05 o 
   1  11   6        2.93        0.79      1.60 o 
   3  11   6       89.41      105.63      3.49 o 
   5  11   6        0.97        0.38      1.31 o 
   0  12   6       14.57       19.34      3.91 o 
   2  12   6       27.09       30.28      3.23 o 
   4  12   6      107.97      114.92      3.92 o 
   1  13   6        9.64       10.07      2.16 o 
   3  13   6       28.29       28.69      2.46 o 
   2   1   7        4.96        5.22      2.14 o 
   4   1   7        0.89        0.29      1.44 o 
   6   1   7       21.54       19.49      2.05 o 
   8   1   7        0.13        3.07      1.25 o 
   1   2   7       11.56       15.26      2.36 o 
   3   2   7        3.26        5.31      1.48 o 
   5   2   7       20.61       18.65      2.19 o 
   7   2   7        1.61        5.39      1.32 o 
   9   2   7        0.76        2.30      2.33 o 
   2   3   7        5.81        4.80      1.48 o 
   4   3   7        5.42        4.57      1.57 o 
   6   3   7       31.80       31.46      2.65 o 
   8   3   7        0.58        3.81      1.79 o 
   1   4   7        2.61        4.44      1.73 o 
   3   4   7        2.77        2.72      1.57 o 
   5   4   7       81.29       75.73      4.72 o 
   7   4   7        1.58        2.76      1.60 o 
   2   5   7       17.55       20.40      2.56 o 
   4   5   7       30.59       32.93      2.92 o 
   6   5   7        8.33        5.34      2.74 o 
   8   5   7        0.00        3.81      1.57 o 
   1   6   7       37.91       34.94      2.90 o 
   3   6   7        1.23        1.73      1.40 o 
   5   6   7       34.52       37.81      3.62 o 
   7   6   7        1.00        2.61      1.57 o 
   2   7   7       20.96       20.55      2.62 o 
   4   7   7        5.05        6.63      1.72 o 
   6   7   7       13.37       14.92      2.12 o 
   1   8   7       39.13       39.77      2.90 o 
   3   8   7        3.40        3.43      1.60 o 
   5   8   7        0.28        1.58      1.51 o 
   2   9   7        0.03        0.57      1.84 o 
   4   9   7        6.23        5.14      1.62 o 
   1  10   7        2.61        1.33      1.72 o 
   3  10   7       28.75       26.61      2.80 o 
   2   0   8       16.89       20.00      3.92 o 
   4   0   8        0.60       -1.63      3.46 o 
   1   1   8       45.97       31.02      8.16 o 
   3   1   8        0.00        7.07      3.53 o 
   5   1   8        3.90        5.71      2.45 o 
   2   2   8        2.71        5.92      1.29 o 
   4   2   8        3.70        6.83      2.12 o 
   1   3   8       18.00       20.91      3.77 o 
   3   3   8        0.03        2.96      2.45 o 
   0   4   8        5.36       11.89      3.92 o 
   2   4   8        1.64       13.64      5.63 o 
   4   4   8        3.98        5.44      1.89 o 
   1   5   8        5.72        9.43      1.79 o 
   3   5   8        0.61        6.53      2.83 o 
   0   6   8        3.00        2.57      2.38 o 
                                                 
